# Supplementary material for: Soil nutrient adequacy for optimal cassava growth, implications on cyanogenic glucoside production: A case of konzo-affected Mtwara region, Tanzania
Source: PLoS One. 2019 May 13;14(5):e0216708. doi: 10.1371/journal.pone.0216708 (PMC6513093; doi:10.1371/journal.pone.0216708)
Supplement: S1 Dataset — (XLSX) [file pone.0216708.s003.xlsx]

## Sheet: Sheet1
Sample	District	Altitude	GPS_points	ActualField	Texture	pH	OC%	OM	N	P	K	S	Ca	Mg	Fe	Cu	Zn	Mn	Al Saturation
1	Newala	610	610.039	0	SaCL	5.23	0.636869	1.1	0.063	7.344	0.032	11.563	1.353	0.254	20.5658	0.0001	0.3526	12.2078	0
2	Newala	620	620.389	0	LSa	5.52	0.829859	1.43	0.056	8.086	0.054	6.083	1.13	0.172	30.4946	0.0752	0.4282	11.357	0
3	Newala	628	628.168	0	SaCL	5.05	0.636869	1.1	0.042	21.177	0.057	8.612	1.353	0.178	16.4288	0.1628	0.4282	7.5284	2.454
4	Newala	638	638.356	0	SaCL	4.44	0.694766	1.2	0.07	9.815	0.039	9.455	0.906	0.21	47.0426	0.2504	0.3148	9.3718	30.952
5	Newala	634	633.577	0	LSa	4.67	0.636869	1.1	0.063	7.262	0.037	8.191	0.906	0.083	47.0426	0.0752	0.1258	4.267	25.899
6	Newala	634	633.882	0	SaCL	4.73	0.443878	0.77	0.049	10.556	0.049	4.818	0.458	0.064	33.8042	0.0752	0.3148	5.8268	32.941
7	Newala	658	658.48	1	SaCL	4.98	0.61757	1.06	0.056	7.015	0.052	6.083	0.682	0.121	29.6672	0.0752	0.1258	5.8268	12.371
8	Newala	631	631.017	0	LSa	5.51	0.61757	1.06	0.077	33.939	0.077	5.239	2.249	0.318	29.6672	0.0752	1.0708	7.812	0
9	Newala	637	637.105	1	SaCL	5.63	0.945654	1.63	0.091	4.957	0.09	3.553	2.473	0.659	13.9466	0.4256	0.6928	35.58
10	Newala	646	646.083	1	SaCL	5.4	0.714065	1.23	0.063	8.086	0.085	3.975	2.697	0.33	23.8754	0.0752	0.6172	13.484	0
11	Newala	614	614.078	0	SaCL	5.76	0.771962	1.33	0.056	27.27	0.057	4.396	3.368	0.261	13.9466	0.0001	0.7684	10.648
12	Newala	638	638.494	1	LSa	6.38	0.347383	0.6	0.063	25.952	0.095	3.553	2.697	0.381	17.2562	0.0001	0.844	5.1178
13	Newala	645	645.201	0	SaCL	6.61	0.61757	1.06	0.056	23.4	0.107	7.347	4.04	0.533	13.9466	0.0001	0.655	10.9316
14	Newala	631	630.845	0	LSa	5.58	0.771962	1.33	0.049	17.225	0.077	6.926	2.92	0.273	28.0124	0.0001	0.466	6.394	6.838
15	Newala	633	633.186	0	LSa	5.13	0.733364	1.26	0.063	13.355	0.039	4.396	2.025	0.178	28.0124	0.0001	0.4282	7.2448	0
16	Newala	563	562.505	0	SaL	4.96	0.675467	1.16	0.063	5.862	0.039	3.553	0.906	0.121	52.007	0.0001	0.2014	4.976	29.139
17	Newala	586	586.479	0	LSa	4.64	0.694766	1.2	0.063	5.945	0.039	3.553	1.13	0.147	50.3522	0.0001	0.1258	4.4088	21.429
18	Newala	603	603.336	1	SaCL	4.67	0.694766	1.2	0.056	5.78	0.037	3.975	1.577	0.109	33.8042	0.0001	0.3148	7.812
19	Newala	594	593.862	0	SaL	4.53	0.636869	1.1	0.063	10.885	0.052	2.71	0.906	0.153	50.3522	0.0001	0.277	6.394	0
20	Newala	592	591.915	0	SaCL	4.78	0.578972	1	0.056	5.78	0.026	3.131	1.577	0.191	40.4234	0.0001	0.3148	9.0882	0
21	Newala	600	599.567	1	SaL	5.49	1.11935	1.93	0.084	5.862	0.047	3.975	3.816	0.526	19.7384	0.0752	0.6928	31.326
22	Newala	591	590.616	0	SaCL	5.18	0.501776	0.87	0.042	20.518	0.052	7.347	2.025	0.235	38.7686	0.0752	1.033	3.558	0
23	Newala	581	580.539	0	SaCL	4.61	0.714065	1.23	0.112	10.638	0.082	10.72	1.577	0.166	33.8042	0.0752	0.3904	4.6924	8.04
24	Newala	583	582.641	0	SaCL	4.53	0.887757	1.53	0.077	7.509	0.042	7.769	1.13	0.14	42.0782	0.0001	0.277	6.5358	10.884
25	Newala	590	590.295	0	SaCL	4.81	0.578972	1	0.063	5.286	0.052	5.661	1.577	0.166	32.1494	0.0001	0.1636	2.849	13.462
26	Newala	583	582.824	0	SaL	4.875	0.829859	1.43	0.063	5.533	0.039	6.926	1.353	0.216	44.5604	0.0001	0.3526	10.0808	11.05
27	Newala	595	595.266	0	SaL	4.77	0.521075	0.9	0.091	3.969	0.042	3.975	0.682	0.147	29.6672	0.0001	0.2392	5.1178	24.348
28	Newala	599	598.577	0	LSa	4.77	0.463177	0.8	0.328	3.886	0.047	2.71	1.577	0.128	22.2206	0.0001	0.1258	5.4014	8.333
29	Newala	616	615.7	0	SaCL	5.3	0.81056	1.4	0.167	3.722	0.059	3.553	2.473	0.463	27.185	0.0001	0.466	14.3348	0
31	Newala	640	640.37	0	SaL	4.73	0.926355	1.6	0.077	6.356	0.042	4.818	2.025	0.191	67.7276	0.0001	0.3526	6.1104	20.87
32	Newala	634	633.568	0	SaCL	4.71	0.926355	1.6	0.077	7.756	0.054	10.72	1.577	0.191	52.007	0.0001	0.3526	6.6776	0
33	Newala	630	630.117	0	SaCL	4.83	0.829859	1.43	0.07	4.463	0.047	3.975	0.906	0.216	34.6316	0.0001	0.277	6.2522	13.27
34	Newala	632	632.287	0	SaCL	5.4	0.771962	1.33	0.07	5.533	0.062	2.71	1.577	0.191	38.7686	0.0001	0.277	5.685	15.894
35	Newala	630	630.301	0	SaCL	4.7	0.733364	1.26	0.056	4.627	0.037	3.975	1.13	0.102	43.733	0.0001	0.277	7.3866	9.479
36	Newala	600	599.501	0	LSa	5.11	0.694766	1.2	0.056	5.121	0.039	1.867	3.368	0.413	32.1494	0.0001	0.2392	5.1178
37	Newala	616	615.961	0	SaL	5.12	0.61757	1.06	0.063	11.873	0.044	2.288	1.353	0.153	30.4946	0.0001	0.4282	3.8416	13.793
38	Newala	556	556.42	0	SaCL	4.69	0.733364	1.26	0.035	7.591	0.019	2.288	1.353	0.128	61.1084	0.0001	0.1636	1.8564	14.815
39	Newala	567	567.219	0	SaCL	4.89	0.907056	1.56	0.077	10.309	0.049	1.445	1.13	0.197	70.2098	0.0001	0.1636	2.2818	15.842
40	Newala	578	577.869	0	SaL	4.53	0.849159	1.46	0.063	5.204	0.029	1.445	1.577	0.09	72.692	0.0001	0.088	1.431	26.122
41	Newala	609	609.339	0	SaL	4.83	0.849159	1.46	0.077	7.509	0.049	1.023	1.577	0.178	65.2454	0.0001	0.277	3.558	22.989
42	Newala	598	598.064	0	SaCL	5.55	0.694766	1.2	0.077	12.038	0.057	2.288	1.801	0.153	44.5604	0.0001	0.3148	3.1326
43	Newala	606	605.918	0	LSa	4.86	0.642078	1.11	0.07	19.036	0.052	1.445	1.577	0.273					1.487
44	Newala	504	504.035	0	Sa	5.37	0.75882	1.31	0.056	13.931	0.044	1.867	2.473	0.14	61.9358	0.0001	0.4282	3.4162	0
45	Newala	621	621.357	0	SaCL	4.52	0.868458	1.5	0.084	7.591	0.057	4.396	1.577	0.121	52.007	0.0001	0.277	4.6924	25.954
46	Newala	460	460.339	0	LSa	4.95	0.791261	1.36	0.133	7.344	0.024	0.602	1.801	0.121	61.1084	0.0001	0.088	2.2818	10
47	Newala	492	492.353	0	LSa	6.095	0.733364	1.26	0.056	26.94	0.021	1.023	3.368	0.571	42.9056	0.0001	0.4282	3.1326
48	Newala	506	505.692	0	LSa	4.815	0.714065	1.23	0.042	6.933	0.026	1.023	1.353	0.121	77.6564	0.0001	0.088	1.431	9.302
49	Newala	504	504.413	0	LSa	5.57	0.50588	0.87	0.049	20.353	0.064	1.023	3.144	0.311	36.2864	0.0001	0.3148	2.2818
50	Newala	538	537.792	1	LSa	5.19	0.583708	1.01	0.049	13.026	0.067	3.553	2.025	0.147	58.6262	0.0001	0.3526	1.2892	12.371
51	Newala	485	484.947	0	LSa	5.2	0.719906	1.24	0.063	14.508	0.08	1.867	2.249	0.223	55.3166	0.0001	0.3526	2.4236	0
52	Newala	544	543.774	1	Sa	5.18	0.700449	1.21	0.049	21.671	0.032	1.867	2.473	0.267	78.4838	0.0001	0.2392	2.9908	0
53	Newala	453	452.719	1	LSa	4.6	0.622622	1.07	0.063	9.979	0.044	2.288	1.353	0.115	83.4482	0.0001	0.1258	1.8564	12.565
54	Newala	531	531.447	0	LSa	5.56	0.752663	1.3	0.056	34.186	0.082	5.803	2.92	0.337	44.5604	0.0001	0.5416	3.6998
55	Newala	516	515.553	1	LSa	5.48	0.797734	1.38	0.07	12.779	0.085	4.568	2.92	0.292	68.555	0.0001	0.3904	4.6924
56	Newala	510	509.694	0	Sa	4.98	0.661535	1.14	0.07	22.576	0.034	1.686	2.92	0.242	76.829	0.0001	0.1258	2.7072	6.873
57	Newala	484	484.37	0	LSa	4.8	0.700449	1.21	0.063	20.353	0.064	7.45	2.473	0.178	66.0728	0.0001	0.3526	2.849	8
58	Newala	499	498.852	0	LSa	5.5	0.50588	0.87	0.042	34.515	0.047	4.568	2.92	0.248	34.6316	0.0001	1.789	3.1326	0
61	Mtwara R	270	269.591	0	LSa	5.56	0.544794	0.94	0.063	3.804	0.171	3.745	2.697	0.463	23.048	0.0001	0.655	17.1708
62	Mtwara R	278	277.651	0	LSa	5.26	0.521075	0.9	0.049	3.969	0.085	5.803	2.025	0.153	76.829	0.0001	0.466	8.3792	3.556
63	Mtwara R	278	277.818	0	LSa	4.92	0.544794	0.94	0.063	3.886	0.097	4.568	0.906	0.172	25.5302	0.0001	0.4282	8.8046	8.299
64	Mtwara R	293	293.261	0	LSa	4.69	0.559673	0.96	0.07	4.083	0.097	4.568	1.13	0.204	47.0426	0.0001	0.3526	3.8416	13.091
65	Mtwara R	292	291.62	0	LSa	4.71	0.61757	1.06	0.056	2.285	0.105	4.98	1.801	0.261	34.6316	0.0001	0.4282	7.2448	5.941
66	Mtwara R	289	289.096	1	LSa	4.5	0.752663	1.3	0.07	2.91	0.077	23.507	2.025	0.102	51.1796	0.0001	0.5038	5.2596	15.548
67	Mtwara R	290	289.621	0	LSa	4.92	0.661535	1.14	0.063	5.256	0.118	5.391	2.025	0.242	38.7686	0.0001	0.5038	5.2596	15.287
68	Mtwara R	282	281.551	0	LSa	4.64	0.583708	1.01	0.056	4.552	0.1	6.215	1.577	0.216	42.0782	0.0001	0.4282	3.6998	25.157
69	Mtwara R	294	293.527	0	LSa	4.7	0.622622	1.07	0.007	4.865	0.107	8.685	2.025	0.254	40.4234	0.0001	0.5416	6.2522	6.015
70	Mtwara R	280	280.162	0	LSa	4.74	0.466966	0.81	0.049	4.317	0.075	5.803	1.13	0.115	28.8398	0.0001	0.4282	4.5506	8.466
71	Mtwara R	289	288.829	0	LSa	4.79	0.583708	1.01	0.056	6.976	0.113	8.685	0.906	0.166	29.6672	0.0001	0.655	9.0882	5.455
72	Mtwara R	276	276.037	0	SaL	5.69	1.21584	2.1	0.133	3.77	0.201	4.98	4.04	0.761	27.185	0.0001	0.6172	10.2226
73	Mtwara R	282	281.641	1	LSa	5.3	0.714065	1.23	0.084	4.865	0.148	7.45	2.92	0.387	30.4946	0.0001	1.0708	9.0882	0.855
74	Mtwara R	282	282.145	0	LSa	4.95	0.583708	1.01	0.063	6.194	0.075	8.273	1.801	0.197	37.1138	0.0001	0.5038	3.6998	8.04
75	Mtwara R	268	268.308	0	SaL	4.63	0.714065	1.23	0.056	4.083	0.145	9.92	2.025	0.343	37.1138	0.0001	0.4282	4.976	25.271
76	Mtwara R	284	283.616	0	SaCL	5.81	0.778277	1.34	0.07	5.256	0.08	9.097	4.04	0.52	21.3932	0.0001	0.277	7.103
77	Mtwara R	289	288.774	0	LSa	5.53	0.622622	1.07	0.07	5.099	0.082	9.92	1.577	0.172	15.6014	0.0001	0.1258	3.8416	0
78	Mtwara R	304	303.823	0	LSa	5.53	0.656168	1.13	0.07	5.49	0.062	8.273	1.801	0.21	18.911	0.0001	0.088	2.9908
79	Mtwara R	296	295.94	0	LSa	5.58	0.50588	0.87	0.056	2.597	0.11	9.509	0.906	0.09	15.6014	0.0001	0.1636	11.9134
80	Mtwara R	295	295.13	1	LSa	6.07	0.544794	0.94	0.063	2.754	0.09	9.097	2.92	0.4	23.048	0.0001	0.2014	12.1566
81	Mtwara R	292	291.73	0	LSa	5.5	0.583708	1.01	0.056	3.145	0.115	8.685	1.801	0.223	17.2562	0.0001	0.1636	5.1038	0
82	Mtwara R	290	290.049	1	LSa	6.03	0.50588	0.87	0.063	2.519	0.11	7.038	2.92	0.394	12.2918	0.0752	0.277	9.7246
83	Mtwara R	285	284.666	1	LSa	5.63	0.428052	0.74	0.07	2.285	0.097	7.45	1.353	0.261	16.4288	0.0001	0.1258	13.859
84	Mtwara R	288	287.67	0	LSa	5.49	0.544794	0.94	0.063	2.519	0.095	4.98	2.697	0.349	17.2562	0.0001	0.1258	14.467	0
85	Mtwara R	291	291.378	0	LSa	5.3	0.466966	0.81	0.049	1.572	0.095	5.391	1.13	0.153	18.0836	0.0001	0.2392	9.603	0
86	Mtwara R	297	297.017	0	LSa	5.64	0.389138	0.67	0.077	1.737	0.186	7.038	2.249	0.267	10.637	0.0001	0.1636	12.643
87	Mtwara R	302	302.018	0	LSa	5.43	0.389138	0.67	0.049	1.19	0.075	6.215	0.682	0.147	13.1192	0.0001	0.1258	8.0222	1.338
88	Mtwara R	307	306.868	1	LSa	5.33	0.447509	0.77	0.063	1.346	0.13	7.038	0.906	0.115	17.2562	0.0001	0.0001	12.2782	0
89	Mtwara R	295	295.272	0	LSa	6.41	0.680992	1.17	0.07	1.503	0.115	9.509	4.487	0.526	8.1548	0.0001	0.0124	1.8206
90	Mtwara R	295	295.026	1	LSa	5.75	0.583708	1.01	0.07	1.659	0.115	5.391	2.473	0.356	14.774	0.0001	0.0124	17.0206
91	Mtwara R	301	301.399	0	LSa	5.38	0.50588	0.87	0.049	4.708	0.135	6.627	1.353	0.204	23.048	0.0001	0.0502	7.9006	0
92	Mtwara R	269	268.845	1	Sa	6.12	0.50588	0.87	0.07	2.832	0.148	4.156	2.249	0.273	15.6014	0.0001	0.0502	9.1166
93	Mtwara R	267	267.367	1	LSa	5.85	0.466966	0.81	0.063	1.581	0.156	3.333	3.368	0.488	13.1192	0.0001	0.1258	11.6702
94	Mtwara R	276	275.965	0	LSa	6.61	0.583708	1.01	0.077	3.692	0.118	5.803	4.04	0.362	12.2918	0.0001	0.2392	10.6974
95	Mtwara R	284	283.789	1	LSa	5.56	0.544794	0.94	0.07	2.91	0.102	4.568	2.249	0.21	14.774	0.0001	0.088	4.9822
96	Mtwara R	283	283.267	0	LSa	5.69	0.622622	1.07	0.056	3.536	0.143	5.391	2.697	0.242	18.911	0.0001	0.0502	8.0222
97	Mtwara R	289	289.427	1	Sa	6.1	0.583708	1.01	0.084	2.206	0.09	5.803	2.473	0.305	13.9466	0.0001	0.0124	10.4542
98	Mtwara R	273	272.793	0	Sa	5.92	0.311311	0.54	0.042	1.425	0.047	6.215	1.353	0.368	3.1904	0.0001	0.0001	5.2254
99	Mtwara R	284	283.811	0	LSa	6.46	0.50588	0.87	0.063	1.346	0.095	12.802	2.697	0.273	6.5	0.0001	0.088	5.4686
100	Mtwara R	272	271.816	1	Sa	6.46	0.350225	0.6	0.049	2.676	0.097	5.803	3.144	0.216	9.8096	0.0001	0.1258	11.427
101	Mtwara R	292	291.947	1	LSa	6.96	0.525337	0.91	0.028	5.803	0.115	1.274	4.04	0.318	15.6014	0.0001	0.0124	8.6302
102	Mtwara R	298	297.967	0	LSa	5.15	0.525337	0.91	0.091	2.206	0.075	7.038	1.801	0.185	18.911	0.0001	0.088	8.8734	8.791
103	Mtwara R	290	289.903	0	LSa	5.72	0.428052	0.74	0.07	1.894	0.118	4.156	1.577	0.368	15.6014	0.0001	0.1636	11.1838
104	Mtwara R	286	286.467	0	LSa	5.83	0.50588	0.87	0.056	3.614	0.1	3.745	2.249	0.299	13.1192	0.0001	0.088	6.046
105	Mtwara R	272	272.263	1	LSa	5.91	0.466966	0.81	0.056	1.894	0.125	6.627	0.682	0.02	10.637	0.0001	0.3148	18.3582
106	Mtwara R	164	163.83	0	LSa	5.29	0.50588	0.87	0.049	3.77	0.224	1.686	2.473	0.501	18.911	0.0001	0.5416	38.878	0
107	Mtwara R	155	155.091	0	LSa	4.92	0.389138	0.67	0.049	2.597	0.143	4.98	1.801	0.216	15.6014	0.0001	0.277	37.662	10.101
108	Mtwara R	165	164.596	1	LSa	6.16	0.50588	0.87	0.056	23.864	0.318	4.156	3.144	0.59	32.9768	0.0001	0.5038	19.422
109	Mtwara R	159	159.192	0	LSa	5.48	0.564251	0.97	0.063	5.568	0.145	4.156	2.92	0.28	14.774	0.0001	0.4282	34.014
110	Mtwara R	161	161.255	0	SaL	4.79	0.466966	0.81	0.063	5.49	0.143	6.627	1.353	0.286	13.9466	0.0001	0.5038	41.31	10.778
111	Mtwara R	163	163.361	0	SaL	6.3	0.564251	0.97	0.091	12.136	0.168	1.686	4.04	0.311	24.7028	0.0001	0.5416	21.854
112	Mtwara R	162	162.09	0	LSa	4.9	0.525337	0.91	0.063	3.848	0.171	2.921	0.682	0.273	25.5302	0.0001	0.3904	13.859	10.959
113	Mtwara R	157	156.764	1	SaL	5.23	0.603165	1.04	0.077	1.581	0.227	1.686	2.249	0.495	17.2562	0.0001	0.2392	71.71	0
114	Mtwara R	164	163.505	0	LSa	5.08	0.447509	0.77	0.049	7.132	0.221	2.921	0.682	0.242	14.774	0.0001	0.3148	23.07	6.557
115	Mtwara R	164	163.676	0	SaL	4.68	0.389138	0.67	0.063	4.317	0.204	4.156	1.577	0.172	32.9768	0.0001	0.1636	24.286
