# Supplementary material for: Soil nutrient adequacy for optimal cassava growth, implications on cyanogenic glucoside production: A case of konzo-affected Mtwara region, Tanzania
Source: PLoS One. 2019 May 13;14(5):e0216708. doi: 10.1371/journal.pone.0216708 (PMC6513093; doi:10.1371/journal.pone.0216708)
Supplement: S2 Dataset — (XLSX) [file pone.0216708.s004.xlsx]

## Sheet: Average HCN
QuestNo.	District	Taste	Variety	HCN	Texture	pH	OC	OM	N	P	K	S	Ca	Mg	Fe	Cu	Zn	Mn	Al Sat
1	Newala	Bitter	Nanjenjeha	144.31	SaCL	5.2	0.64	1.1	0.063	7.34	0.03	11.56	1.35	0.25	20.57	0	0.35	12.21	0
2	Newala	Sweet	Kigoma	45.77	LSa	5.5	0.83	1.43	0.056	8.09	0.05	6.08	1.13	0.17	30.5	0.08	0.43	11.36	0
13	Newala	Bitter	Salanga	139.29	SaCL	6.6	0.62	1.07	0.056	23.4	0.11	7.35	4.04	0.53	13.95	0	0.66	10.93
14	Newala	Bitter	Salanga	191.93	LSa	5.6	0.77	1.33	0.049	17.23	0.08	6.93	2.92	0.27	28.01	0	0.47	6.39	6.84
16	Newala	Bitter	Nanjenjeha	95.83	SaL	5	0.68	1.17	0.063	5.86	0.04	3.55	0.91	0.12	52.01	0	0.2	4.98	29.22
26	Newala	Sweet	Kigoma	58.07	SaL	4.9	0.83	1.43	0.063	5.53	0.04	6.93	1.35	0.22	44.56	0	0.35	10.08	11.06
31	Newala	Sweet	Kigoma	51.22	SaL	4.7	0.93	1.6	0.077	6.36	0.04	4.82	2.03	0.19	67.73	0	0.35	6.11	17.53
36	Newala	Bitter	Nanjenjeha	54.29	LSa	5.1	0.69	1.2	0.056	5.12	0.04	1.87	3.37	0.41	32.15	0	0.24	5.12
48	Newala	Sweet	Kigoma	43.07	LSa	4.8	0.71	1.23	0.042	6.93	0.03	1.02	1.35	0.12	77.66	0	0.09	1.43	19.36
53	Newala	Bitter	Salanga	111.34	LSa	4.6	0.62	1.07	0.063	9.98	0.04	2.29	1.35	0.12	83.45	0	0.13	1.86	24.1
61	Mtwara rural	Bitter	Mohammed Mfaume	79.4	LSa	5.6	0.54	0.94	0.063	3.8	0.17	3.75	2.7	0.46	23.05	0	0.66	17.17
71	Mtwara rural	Sweet	Mnalile Kuchumba	50.92	LSa	4.8	0.58	1.01	0.056	6.98	0.11	8.69	0.91	0.17	29.67	0	0.66	9.09	9.2
76	Mtwara rural	Sweet	Mnalile Kuchumba	109.82	SaCL	5.8	0.78	1.34	0.07	5.26	0.08	9.1	4.04	0.52	21.39	0	0.28	7.1
77	Mtwara rural	Bitter	Limbanga	181.93	LSa	5.5	0.62	1.07	0.07	5.1	0.08	9.92	1.58	0.17	15.6	0	0.13	3.84	0
92	Mtwara rural	Bitter	Namanjele	44.29	Sa	6.1	0.51	0.87	0.07	2.83	0.15	4.16	2.25	0.27	15.6	0	0.05	9.12
93	Mtwara rural	Sweet	Badi	16.8	LSa	5.9	0.47	0.81	0.063	1.58	0.16	3.33	3.37	0.49	13.12	0	0.13	11.67
94	Mtwara rural	Sweet	Mnalile Kuchumba	25.91	LSa	6.6	0.58	1.01	0.077	3.69	0.12	5.8	4.04	0.36	12.29	0	0.24	10.7
108	Mtwara rural	Bitter	Musa Saidi	73.36	LSa	6.2	0.51	0.87	0.056	23.86	0.32	4.16	3.14	0.59	32.98	0	0.5	19.42
109	Mtwara rural	Bitter	Limbanga	114.44	LSa	5.5	0.56	0.97	0.063	5.57	0.15	4.16	2.92	0.28	14.77	0	0.43	34.01
111	Mtwara rural	Bitter	Musa Saidi	131.14	SaL	6.3	0.56	0.97	0.091	12.14	0.17	1.69	4.04	0.31	24.7	0	0.54	21.85
113	Mtwara rural	Bitter	Musa Saidi	50.95	SaL	5.2	0.6	1.04	0.077	1.58	0.23	1.69	2.25	0.5	17.26	0	0.24	71.71	0
